# Supplementary material for: Factors Affecting Spontaneous Endocytosis and Survival of Probiotic Lactobacilli in Human Intestinal Epithelial Cells
Source: Microorganisms. 2022 May 31;10(6):1142. doi: 10.3390/microorganisms10061142 (PMC9230732; doi:10.3390/microorganisms10061142)
Supplement: Supplementary file 1 [file microorganisms-10-01142-s001.zip]

Archive with 2 entries (2 files):
- microorganisms-1725115-supplementary-Figures-Tables.pdf
- T84C81_60X.mp4
